# Supplementary material for: Valorization of Nam Wah Banana (Musa paradisiaca L.) Byproducts as a Source of Bioactive Compounds with Antioxidant and Anti-inflammatory Properties: In Vitro and In Silico Studies
Source: Foods. 2023 Oct 29;12(21):3955. doi: 10.3390/foods12213955 (PMC10649638; doi:10.3390/foods12213955)
Supplement: Supplementary file 1 [file foods-12-03955-s001.zip]

Archive with 1 entries (1 files):
- foods-2666635-supplementary.pdf
